# Supplementary material for: Genomic and functional characterization of the cinnamic acid 4-hydroxylase gene family reveals candidate genes involved in rind texture modulation in watermelon
Source: Front Plant Sci. 2026 Jun 30;17:1887090. doi: 10.3389/fpls.2026.1887090 (PMC13364571; doi:10.3389/fpls.2026.1887090)
Supplement: Supplementary Table 1 — Gene primers used for qRT-PCR analysis. [file Table1.xlsx]

## Sheet: Tabl S1
Table S1 | Gene primers used for qRT-PCR analysis.
Genes	Gene ID	Forward Primer Sequence (5'→3')	Reverse Primer Sequence (5'→3')
ClC4H1	Cla97C02G044950	ATTCTCGCCATCGCCATTTC	TGGAGCCAGTTTCCGAAGAT
PAL	Cla97C08G150340	CCATGGATCCGTGAAGGAGA	GCGACGAAATTCCATGACCA
CCR2-like	Cla97C10G195860	TTGCTATGCAAAGACAGTGG	ACACTTGCATTCACACCTTCT
ClYLS8	Cla020175	AGAACGGCTTGTGGTCATTC	GAGGCCAACACTTCATCCAT
